# Supplementary material for: Relationship between long-term outcomes and optimal time interval in patients with bilateral synchronous multiple primary lung cancers: a multi-institutional cohort study
Source: Ann Med. 2025 Nov 21;57(1):2590200. doi: 10.1080/07853890.2025.2590200 (PMC12642896; doi:10.1080/07853890.2025.2590200)
Supplement: TableS1.xlsx [file IANN_A_2590200_SM4243.xlsx]

## Sheet: Sheet1
Table S1. Characteristics of the two consecutive surgeries.
Characteristics	Characteristics of the 1st surgery				Characteristics of the 2nd surgery
	Group-I	Group-II	Group-III	P Value	Group-I	Group-II	Group-III	P Value
Number of resected lesions (%)
1	226 (72.4)	171 (63.1)	214 (67.3)	0.056	209 (67.0)	178 (65.7)	213 (67.0)	0.952
2	69 (22.1)	75 (27.7)	71 (22.3)		76 (24.4)	65 (24.0)	73 (23.0)
>2	17 (5.4)	25 (9.2)	33 (10.4)		27 (8.7)	28 (10.3)	32 (10.1)
Surgical approach (%)
Convert to thoracotomy	3 (1.0)	4 (1.5)	1 (0.3)	0.107	3 (1.0)	3 (1.1)	9 (2.8)	0.007
Double-port	52 (16.7)	39 (14.4)	30 (9.4)		60 (19.2)	49 (18.1)	31 (9.7)
Single-port	174 (55.8)	159 (58.7)	184 (57.9)		180 (57.7)	172 (63.5)	210 (66.0)
Thoracotomy	11 (3.5)	12 (4.4)	20 (6.3)		15 (4.8)	8 (3.0)	8 (2.5)
Triple-port	72 (23.1)	57 (21.0)	83 (26.1)		54 (17.3)	39 (14.4)	60 (18.9)
Surgical procedure for the major lesion (%)
Lobectomy	137 (43.9)	137 (50.6)	182 (57.2)	0.004	116 (37.2)	72 (26.6)	76 (23.9)	<0.001
Segmentectomy	87 (27.9)	80 (29.5)	79 (24.8)		109 (34.9)	83 (30.6)	103 (32.4)
Wedge resection	88 (28.2)	54 (19.9)	57 (17.9)		87 (27.9)	116 (42.8)	139 (43.7)
Pleural adhesion (%)	119 (38.1)	114 (42.1)	147 (46.2)	0.121	113 (36.2)	94 (34.7)	132 (41.5)	0.192
Hilum adhesion (%)	17 (5.4)	14 (5.2)	32 (10.1)	0.028	25 (8.0)	14 (5.2)	43 (13.5)	0.001
Lymph node dissection (%)
Hilar dissection	20 (6.4)	19 (7.0)	14 (4.4)	0.033	25 (8.0)	20 (7.4)	32 (10.1)	<0.001
None	17 (5.4)	9 (3.3)	17 (5.3)		31 (9.9)	35 (12.9)	74 (23.3)
Systematic mediastinal dissection	189 (60.6)	192 (70.8)	226 (71.1)		168 (53.8)	123 (45.4)	129 (40.6)
Systematic mediastinal sampling	86 (27.6)	51 (18.8)	61 (19.2)		88 (28.2)	93 (34.3)	83 (26.1)
Time of surgery, min (median [IQR])	99.00 [66.00, 129.25]	98.00 [76.00, 137.50]	107.50 [75.50, 141.75]	0.008	100.00 [71.00, 130.00]	90.00 [64.50, 125.50]	90.00 [60.00, 127.75]	0.037
Volume of thoracic drainage, ml (median [IQR])	350.00 [220.00, 580.00]	400.00 [250.00, 630.00]	450.00 [260.00, 680.00]	0.004	355.00 [227.50, 570.00]	350.00 [200.00, 590.00]	320.00 [182.50, 500.00]	0.177
Hospitalization, days (median [IQR])	7.00 [5.00, 9.00]	7.00 [5.00, 8.00]	7.00 [6.00, 11.00]	<0.001	7.00 [5.00, 7.00]	6.00 [5.00, 7.00]	7.00 [5.00, 8.00]	0.043
