# Supplementary material for: Relationship between long-term outcomes and optimal time interval in patients with bilateral synchronous multiple primary lung cancers: a multi-institutional cohort study
Source: Ann Med. 2025 Nov 21;57(1):2590200. doi: 10.1080/07853890.2025.2590200 (PMC12642896; doi:10.1080/07853890.2025.2590200)
Supplement: Table S4.xlsx [file IANN_A_2590200_SM4241.xlsx]

## Sheet: Sheet1
Table S4. Univariate and multivariable Cox regression analyses for overall survival.
Characteristics	Univariate		Multivariable
	HR (95% CI)	P Value	HR (95% CI)	P Value
Interval subgroup
Group-I	2.667 (0.869-8.183)	0.086	2.676 (0.814-8.795)	0.105
Group-II	1 [Reference]		1 [Reference]
Group-III	5.335 (1.769-16.089)	0.003	7.428 (2.31-23.884)	0.001
Gender
Male	1 [Reference]		1 [Reference]
Female	0.334 (0.166-0.672)	0.002	0.816 (0.251-2.655)	0.736
Age at the 1st surgery	1.054 (1.012-1.099)	0.012	1.062 (1.012-1.114)	0.014
Smoking history
Never	1 [Reference]		1 [Reference]
Yes/Ever	3.147 (1.589-6.232)	0.001	1.887 (0.598-5.956)	0.279
Diameter of the biggest lesion	1.791 (1.4-2.291)	<0.001	1.285 (0.884-1.869)	0.189
CTR of the major lesion
≤0.5	1 [Reference]		1 [Reference]
>0.5	9.563 (2.285-40.019)	0.002	7.837 (1.737-35.356)	0.007
TNM stage (1st surgery)
0	1 [Reference]		1 [Reference]
IA	1.148 (0.152-8.662)	0.894	1.123 (0.117-10.786)	0.92
IB	1.138 (0.126-10.276)	0.908	0.446 (0.032-6.17)	0.547
IIA	3.649 (0.227-58.678)	0.361	0.147 (0.005-4.448)	0.271
IIB	5.785 (0.671-49.91)	0.11	0.893 (0.056-14.289)	0.936
IIIA	10.151 (1.133-90.961)	0.038	2.646 (0.165-42.449)	0.492
IIIB	16.264 (1.008-262.329)	0.049	2.303 (0.056-95.573)	0.661
TNM stage (2nd surgery)
0	1 [Reference]		1 [Reference]
IA	1.448 (0.341-6.148)	0.616	0.807 (0.154-4.22)	0.799
IB	2.21 (0.368-13.285)	0.386	0.559 (0.061-5.162)	0.608
IIA	9.594 (0.867-106.121)	0.065	4.019 (0.227-71.19)	0.343
IIB	NA	NA	NA	NA
IIIA	13.404 (2.233-80.452)	0.005	0.746 (0.068-8.21)	0.811
Pathological grade (1st surgery)
Low	1 [Reference]		1 [Reference]
Middle	0.212 (0.094-0.477)	<0.001	0.406 (0.142-1.157)	0.092
High	0.297 (0.128-0.689)	0.005	1.28 (0.407-4.029)	0.673
Pathological grade (2nd surgery)
Low	1 [Reference]		1 [Reference]
Middle	0.229 (0.096-0.545)	0.001	0.65 (0.195-2.167)	0.483
High	0.154 (0.065-0.366)	<0.001	0.679 (0.192-2.406)	0.549
VPI (1st surgery)
No	1 [Reference]
Yes	0.914 (0.351-2.377)	0.853
VPI (2nd surgery)
No	1 [Reference]
Yes	2.102 (0.739-5.982)	0.164
VCE (1st surgery)
No	1 [Reference]		1 [Reference]
Yes	4.936 (2.221-10.967)	<0.001	3.393 (1.103-10.438)	0.033
VCE (2nd surgery)
No	1 [Reference]		1 [Reference]
Yes	6.503 (2.683-15.758)	<0.001	5.821 (1.57-21.575)	0.008
CTR, consolidation tumor ratio; VPI, visceral pleural invasion; VCE, vessel carcinoma embolus.
