# Supplementary material for: Relationship between long-term outcomes and optimal time interval in patients with bilateral synchronous multiple primary lung cancers: a multi-institutional cohort study
Source: Ann Med. 2025 Nov 21;57(1):2590200. doi: 10.1080/07853890.2025.2590200 (PMC12642896; doi:10.1080/07853890.2025.2590200)
Supplement: TableS3.xlsx [file IANN_A_2590200_SM4240.xlsx]

## Sheet: Sheet1
Table S3. The results of pre-operative lung function tests.
Characteristics	Overall	Group-I	Group-II	Group-III	P Value
VC before the 1st surgery, L (median [IQR])	2.74 [2.34, 3.27]	2.76 [2.36, 3.26]	2.73 [2.31, 3.22]	2.74 [2.35, 3.31]	0.581
VC% before the 1st surgery (median [IQR])	88.10 [78.40, 99.00]	88.90 [79.07, 98.53]	88.00 [78.35, 99.85]	87.90 [78.25, 99.00]	0.722
FEV1 before the 1st surgery, L (median [IQR])	2.35 [1.97, 2.75]	2.34 [2.00, 2.77]	2.32 [1.96, 2.73]	2.37 [1.95, 2.71]	0.916
FEV1% before the 1st surgery (median [IQR])	91.00 [80.00, 101.00]	91.00 [79.97, 101.05]	91.00 [81.00, 100.60]	91.00 [79.32, 101.47]	0.979
PEF before the 1st surgery, L (median [IQR])	5.43 [4.13, 6.67]	5.20 [4.06, 6.59]	5.49 [4.19, 6.66]	5.64 [4.12, 6.81]	0.518
MVV before the 1st surgery, L·min (median [IQR])	71.57 [50.65, 91.80]	72.84 [51.01, 90.34]	69.00 [50.20, 92.24]	71.66 [50.68, 91.04]	0.981
DLCO% before the 1st surgery (median [IQR])	94.50 [80.40, 110.80]	94.15 [80.45, 111.00]	95.40 [80.50, 110.90]	93.95 [80.20, 110.00]	0.854
VC before the 2nd surgery, L (median [IQR])	2.50 [2.12, 3.00]	2.40 [2.07, 2.87]	2.50 [2.09, 2.99]	2.61 [2.19, 3.11]	0.001
VC% before the 2nd surgery (median [IQR])	81.20 [71.00, 91.50]	77.70 [68.47, 88.20]	81.30 [71.20, 91.05]	84.70 [74.10, 96.52]	<0.001
FEV1 before the 2nd surgery, L (median [IQR])	2.07 [1.73, 2.43]	2.00 [1.70, 2.32]	2.02 [1.70, 2.41]	2.15 [1.79, 2.52]	0.004
FEV1% before the 2nd surgery (median [IQR])	80.80 [70.00, 91.60]	78.50 [68.47, 87.30]	81.00 [70.30, 90.30]	84.05 [72.62, 95.20]	<0.001
PEF before the 2nd surgery, L (median [IQR])	5.21 [3.98, 6.40]	5.04 [3.76, 6.18]	5.17 [4.04, 6.47]	5.44 [4.11, 6.46]	0.062
MVV before the 2nd surgery, L·min (median [IQR])	65.20 [48.29, 87.54]	62.15 [47.75, 84.31]	66.00 [48.84, 88.05]	66.12 [48.40, 90.44]	0.583
DLCO% before the 2nd surgery (median [IQR])	84.00 [73.50, 97.00]	83.15 [70.85, 95.62]	83.70 [72.30, 96.90]	84.55 [74.43, 98.80]	0.137
VC between the two surgeries, L (median [IQR])	0.25 [0.01, 0.52]	0.37 [0.10, 0.61]	0.25 [0.01, 0.52]	0.16 [-0.13, 0.41]	<0.001
VC% between the two surgeries (median [IQR])	6.82 [-0.50, 15.90]	10.55 [2.95, 20.00]	6.90 [0.20, 16.15]	4.15 [-6.08, 11.17]	<0.001
FEV1 between the two surgeries, L (median [IQR])	0.27 [0.08, 0.50]	0.32 [0.12, 0.57]	0.28 [0.08, 0.51]	0.20 [0.02, 0.42]	<0.001
FEV1% between the two surgeries (median [IQR])	9.10 [2.00, 17.40]	11.15 [3.90, 20.83]	9.30 [2.10, 17.95]	7.05 [-0.90, 14.88]	<0.001
PEF between the two surgeries, L (median [IQR])	0.28 [-0.47, 1.01]	0.29 [-0.41, 1.07]	0.24 [-0.47, 1.00]	0.32 [-0.66, 0.99]	0.818
MVV between the two surgeries, L·min (median [IQR])	5.30 [-6.00, 15.90]	6.54 [-5.60, 17.52]	4.27 [-8.40, 14.57]	5.56 [-5.94, 15.38]	0.24
DLCO% between the two surgeries (median [IQR])	9.60 [0.90, 19.80]	11.40 [2.70, 21.33]	9.20 [0.30, 19.60]	8.15 [0.52, 18.25]	0.059
VC, vital capacity; FEV1, forced expiratory volume in one second; PEF, peak expiratory flow; MVV, maximal ventilatory volume; DLCO, diffusing capacity of the lungs for carbon monoxide.
