# Supplementary material for: Relationship between long-term outcomes and optimal time interval in patients with bilateral synchronous multiple primary lung cancers: a multi-institutional cohort study
Source: Ann Med. 2025 Nov 21;57(1):2590200. doi: 10.1080/07853890.2025.2590200 (PMC12642896; doi:10.1080/07853890.2025.2590200)
Supplement: TableS2.xlsx [file IANN_A_2590200_SM4238.xlsx]

## Sheet: Sheet1
Table S2. Pathological characteristics of patients with bilingual synchronous multiple primary lung cancer.
Characteristics	Pathologic characteristics of the 1st surgery				Pathologic characteristics of the 2nd surgery
	Group-I	Group-II	Group-III	P Value	Group-I	Group-II	Group-III	P Value
Pathological type of the major lesion (%)
Adenocarcinoma	232 (74.4)	207 (76.4)	233 (73.3)	0.304	224 (71.8)	173 (63.8)	187 (58.8)	0.001
AIS	27 (8.7)	11 (4.1)	26 (8.2)		28 (9.0)	30 (11.1)	57 (17.9)
Large cell	0 (0.0)	1 (0.4)	0 (0.0)		1 (0.3)	1 (0.4)	0 (0.0)
MIA	40 (12.8)	42 (15.5)	42 (13.2)		42 (13.5)	61 (22.5)	63 (19.8)
SCC	13 (4.2)	10 (3.7)	17 (5.3)		17 (5.4)	6 (2.2)	11 (3.5)
Grade (%)
High	111 (35.6)	102 (37.6)	133 (41.8)	0.055	168 (53.8)	161 (59.4)	199 (62.6)	0.119
Intermediate	159 (51.0)	134 (49.4)	128 (40.3)		28 (9.0)	20 (7.4)	15 (4.7)
Low	42 (13.5)	35 (12.9)	57 (17.9)		116 (37.2)	90 (33.2)	104 (32.7)
Solid or micropapillary (%)	61 (19.6)	60 (22.1)	62 (19.5)	0.67	40 (12.8)	34 (12.5)	26 (8.2)	0.118
STAS (%)	27 (8.7)	19 (7.0)	16 (5.0)	0.198	22 (7.1)	19 (7.0)	12 (3.8)	0.139
VPI (%)	50 (16.0)	36 (13.3)	28 (8.8)	0.023	20 (6.4)	14 (5.2)	16 (5.0)	0.712
VCE (%)	16 (5.1)	16 (5.9)	17 (5.3)	0.915	17 (5.4)	7 (2.6)	6 (1.9)	0.032
pNstage (%)
N0	295 (94.6)	260 (95.9)	299 (94.0)	0.68	304 (97.4)	264 (97.4)	313 (98.4)	0.298
N1	10 (3.2)	6 (2.2)	8 (2.5)		6 (1.9)	2 (0.7)	2 (0.6)
N2	7 (2.2)	5 (1.8)	11 (3.5)		2 (0.6)	5 (1.8)	3 (0.9)
Stage (%)
0	27 (8.7)	11 (4.1)	26 (8.2)	0.042	28 (9.0)	30 (11.1)	57 (17.9)	0.01
IA	211 (67.6)	208 (76.8)	223 (70.1)		249 (79.8)	223 (82.3)	238 (74.8)
IB	53 (17.0)	37 (13.7)	38 (11.9)		24 (7.7)	13 (4.8)	16 (5.0)
IIA	1 (0.3)	1 (0.4)	8 (2.5)		3 (1.0)	0 (0.0)	1 (0.3)
IIB	13 (4.2)	9 (3.3)	12 (3.8)		5 (1.6)	0 (0.0)	3 (0.9)
IIIA	7 (2.2)	4 (1.5)	10 (3.1)		3 (1.0)	5 (1.8)	3 (0.9)
IIIB	0 (0.0)	1 (0.4)	1 (0.3)		0 (0.0)	0 (0.0)	0 (0.0)
AIS, adenocarcinoma in situ; MIA, minimally invasive adenocarcinoma; SCC, squamous cell carcinoma; STAS, spread through air spaces; VPI, visceral pleural invasion; VCE, vessel carcinoma embolus.
